# Supplementary material for: A Boronated Derivative of Temozolomide Showing Enhanced Efficacy in Boron Neutron Capture Therapy of Glioblastoma
Source: Cells. 2022 Mar 31;11(7):1173. doi: 10.3390/cells11071173 (PMC8998031; doi:10.3390/cells11071173)
Supplement: Supplementary file 1 [file cells-11-01173-s001.zip]

Archive with 1 entries (1 files):
- Supplement Figures.pptx
